# Supplementary material for: Biodegradation of Photocatalytic Degradation Products of Sulfonamides: Kinetics and Identification of Intermediates
Source: Int J Mol Sci. 2024 Jun 18;25(12):6688. doi: 10.3390/ijms25126688 (PMC11203959; doi:10.3390/ijms25126688)
Supplement: Supplementary file 1 [file ijms-25-06688-s001.zip]

Archive with 1 entries (1 files):
- ijms-3044869-supplementary.pdf
